# Supplementary material for: Lyssa excreta: Defining parameters for fecal samples as a rabies virus surveillance method
Source: PLoS One. 2024 Jan 23;19(1):e0294122. doi: 10.1371/journal.pone.0294122 (PMC10805288; doi:10.1371/journal.pone.0294122)
Supplement: S1 Table — (XLSX) [file pone.0294122.s001.xlsx]

## Sheet: Brain Buccal Feces
FECAL
Sample Name	Target Name	Cт	Cт Mean	Cт SD
Lasiurus ega	ln34	39.2021	38.872	0.466893
Lasiurus ega	ln34	38.5418	38.872	0.466893
Lasiurus ega	BA	37.4105	36.99	0.581252
Lasiurus ega	BA	36.5884	36.99	0.581252
Nyctinomops femorosaccus	ln34	30.2193	30.2355	0.0740524
Nyctinomops femorosaccus	ln34	30.1709	30.2355	0.0740524
Nyctinomops femorosaccus	ln34	30.3164	30.2355	0.0740524
Nyctinomops femorosaccus	BA	23.6472	23.5742	0.203401
Nyctinomops femorosaccus	BA	23.3443	23.5742	0.203401
Nyctinomops femorosaccus	BA	23.731	23.5742	0.203401
Lasiurus xanthinus	ln34	23.7898	23.9144	0.107937
Lasiurus xanthinus	ln34	23.9804	23.9144	0.107937
Lasiurus xanthinus	ln34	23.973	23.9144	0.107937
Lasiurus xanthinus	BA	27.6019	27.6269	0.0216676
Lasiurus xanthinus	BA	27.639	27.6269	0.0216676
Lasiurus xanthinus	BA	27.6398	27.6269	0.0216676
Parastrellus hesperus 1	ln34	Undetermined
Parastrellus hesperus 1	ln34	27.1542	27.0564	0.13837
Parastrellus hesperus 1	ln34	26.9585	27.0564	0.13837
Parastrellus hesperus 1	BA	24.1497	24.0281	0.153088
Parastrellus hesperus 1	BA	24.0785	24.0281	0.153088
Parastrellus hesperus 1	BA	23.8562	24.0281	0.153088
Tadarida brasiliensis	ln34	41.2935	40.6361	0.929782
Tadarida brasiliensis	ln34	39.9786	40.6361	0.929782
Tadarida brasiliensis	BA	28.4472	28.5174	0.247574
Tadarida brasiliensis	BA	28.3125	28.5174	0.247574
Tadarida brasiliensis	BA	28.7925	28.5174	0.247574
Parastrellus hesperus 2	ln34	31.1564	31.0911	0.146768
Parastrellus hesperus 2	ln34	30.923	31.0911	0.146768
Parastrellus hesperus 2	ln34	31.1938	31.0911	0.146768
Parastrellus hesperus 2	BA	31.1903	31.4954	0.311017
Parastrellus hesperus 2	BA	31.812	31.4954	0.311017
Parastrellus hesperus 2	BA	31.484	31.4954	0.311017
PTC	ln34	25.1012	23.4821	1.40304
PTC	ln34	22.7221	23.4821	1.40304
PTC	ln34	22.6231	23.4821	1.40304
NTC	ln34	Undetermined
NTC	ln34	Undetermined
NTC	BA	Undetermined
NTC	BA	Undetermined
BRAIN
Sample Name	Target Name	Cт	Cт Mean	Cт SD
Lasiurus ega	LN34	26.2575	26.2726	0.150299
Lasiurus ega	LN34	26.4299	26.2726	0.150299
Lasiurus ega	LN34	26.1304	26.2726	0.150299
Lasiurus ega	BA	31.0263	31.7551	1.03075
Lasiurus ega	BA	32.484	31.7551	1.03075
Nyctinomops femorosaccus	LN34	22.2162	22.2468	0.163837
Nyctinomops femorosaccus	LN34	22.1005	22.2468	0.163837
Nyctinomops femorosaccus	LN34	22.4238	22.2468	0.163837
Nyctinomops femorosaccus	BA	24.4356	25.104	0.945349
Nyctinomops femorosaccus	BA	25.7725	25.104	0.945349
Tadarida brasiliensis	LN34	19.3827	19.3171	0.0649746
Tadarida brasiliensis	LN34	19.3159	19.3171	0.0649746
Tadarida brasiliensis	LN34	19.2528	19.3171	0.0649746
Tadarida brasiliensis	BA	26.9689	27.0355	0.094119
Tadarida brasiliensis	BA	27.102	27.0355	0.094119
Lasiurus xanthinus	LN34	16.6402	17.2953	0.926461
Lasiurus xanthinus	LN34	Undetermined	17.2953	0.926461
Lasiurus xanthinus	LN34	17.9504	17.2953	0.926461
Lasiurus xanthinus	BA	24.0723	23.7745	0.421118
Lasiurus xanthinus	BA	23.4767	23.7745	0.421118
Parastrellus hesperus 1	LN34	22.6219	22.3539	0.288992
Parastrellus hesperus 1	LN34	22.0477	22.3539	0.288992
Parastrellus hesperus 1	LN34	22.3922	22.3539	0.288992
Parastrellus hesperus 1	BA	25.1226	25.0822	0.0571174
Parastrellus hesperus 1	BA	25.0418	25.0822	0.0571174
Parastrellus hesperus 2	LN34	21.3494	21.3054	0.0425393
Parastrellus hesperus 2	LN34	21.3023	21.3054	0.0425393
Parastrellus hesperus 2	LN34	21.2645	21.3054	0.0425393
Parastrellus hesperus 2	BA	21.8196	21.9626	0.202268
Parastrellus hesperus 2	BA	22.1057	21.9626	0.202268
PTC	LN34	23.5599	23.5582	0.131213
PTC	LN34	23.6885	23.5582	0.131213
PTC	LN34	23.4261	23.5582	0.131213
PTC	BA	37.0033
NTC	LN34	Undetermined
NTC	BA	Undetermined
NTC	LN34	Undetermined
NTC	LN34	Undetermined
NTC	BA	2.004
BUCCAL
Sample Name	Target Name	Cт	Cт Mean	Cт SD
Lasiurus ega	LN34	30.3046	30.2	0.29827
Lasiurus ega	LN34	29.8635	30.2	0.29827
Lasiurus ega	LN34	30.4318	30.2	0.29827
Lasiurus ega	BA	36.9297	37.1405	0.200095
Lasiurus ega	BA	37.3279	37.1405	0.200095
Lasiurus ega	BA	37.1638	37.1405	0.200095
Nyctinomops femorosaccus	LN34	Undetermined
Nyctinomops femorosaccus	LN34	Undetermined
Nyctinomops femorosaccus	LN34	Undetermined
Nyctinomops femorosaccus	LN34	Undetermined
Nyctinomops femorosaccus	BA	32.9575	32.4674	0.693134
Nyctinomops femorosaccus	BA	31.9773	32.4674	0.693134
Parastrellus hesperus 2	LN34	33.9763	33.7065	0.381496
Parastrellus hesperus 2	LN34	33.4368	33.7065	0.381496
Parastrellus hesperus 2	BA	31.3935	31.8464	0.518885
Parastrellus hesperus 2	BA	31.7333	31.8464	0.518885
Parastrellus hesperus 2	BA	32.4126	31.8464	0.518885
Lasiurus xanthinus	LN34	25.2265	25.1766	0.0705424
Lasiurus xanthinus	LN34	25.1267	25.1766	0.0705424
Lasiurus xanthinus	BA	31.9634	31.5815	0.355668
Lasiurus xanthinus	BA	31.5215	31.5815	0.355668
Lasiurus xanthinus	BA	31.2597	31.5815	0.355668
Parastrellus hesperus 1	LN34	Undetermined
Parastrellus hesperus 1	LN34	Undetermined
Parastrellus hesperus 1	LN34	Undetermined
Parastrellus hesperus 1	BA	33.2033	33.411	0.194072
Parastrellus hesperus 1	BA	33.5878	33.411	0.194072
Parastrellus hesperus 1	BA	33.4418	33.411	0.194072
Tadarida brasiliensis	LN34	31.3307	31.45	0.103737
Tadarida brasiliensis	LN34	31.5003	31.45	0.103737
Tadarida brasiliensis	LN34	31.519	31.45	0.103737
Tadarida brasiliensis	BA	30.845	30.9762	0.267525
Tadarida brasiliensis	BA	30.7995	30.9762	0.267525
Tadarida brasiliensis	BA	31.284	30.9762	0.267525
PTC	LN34	22.9093	23.6516	0.740619
PTC	LN34	23.655	23.6516	0.740619
PTC	LN34	24.3905	23.6516	0.740619
PTC	BA	Undetermined
NTC	LN34	Undetermined
NTC	LN34	Undetermined
NTC	BA	Undetermined
NTC	BA	Undetermined

## Sheet: FecalTimeTestRawResults_72hr
Sample ID	Lab ID	Species	Extracted By:	Copies/Rxn	Copies/Rxn Mean	Copies/uL	Copies/uL Mean	Target	Reporter	Cq	Cq Mean	Cq Confidence	Cq SD	Threshold
1	A771186_24hrs	Tadarida brasiliensis	DEE					LN34	FAM	Undetermined	35.9114	0		0.04		Assay
1	A771186_24hrs	Tadarida brasiliensis	DEE					LN34	FAM	Undetermined	35.9114	0		0.04		LN34
1	A771186_24hrs	Tadarida brasiliensis	DEE	154.334		77.1669		LN34	FAM	35.9114	35.9114	0.979193		0.04		β-actin
1	A771186_24hrs	Tadarida brasiliensis	DEE					Bactin	VIC	25.5952	25.5952	0.982092		0.04
1	A771186_48hrs	Tadarida brasiliensis	DEE	1473.5	1461.59	736.75	730.797	LN34	FAM	32.3628	32.377	0.96791	0.0806263	0.04
1	A771186_48hrs	Tadarida brasiliensis	DEE	1381.95	1461.59	690.973	730.797	LN34	FAM	32.4637	32.377	0.973404	0.0806263	0.04
1	A771186_48hrs	Tadarida brasiliensis	DEE	1529.33	1461.59	764.667	730.797	LN34	FAM	32.3043	32.377	0.973347	0.0806263	0.04
1	A771186_48hrs	Tadarida brasiliensis	DEE					Bactin	VIC	31.626	31.626	0.973855		0.04
1	A771186_72hrs	Tadarida brasiliensis	DEE	265.013	178.968	132.506	89.484	LN34	FAM	35.0611	36.0323	0.967201	1.44986	0.04
1	A771186_72hrs	Tadarida brasiliensis	DEE	49.5301	178.968	24.7651	89.484	LN34	FAM	37.6989	36.0323	0.975675	1.44986	0.04
1	A771186_72hrs	Tadarida brasiliensis	DEE	222.361	178.968	111.181	89.484	LN34	FAM	35.3371	36.0323	0.968575	1.44986	0.04
1	A771186_72hrs	Tadarida brasiliensis	DEE					Bactin	VIC	31.6407	31.6407	0.975459		0.04
2	A771505_24hrs	Tadarida brasiliensis	MV	590.149	552.688	295.074	276.344	LN34	FAM	33.8019	33.9229	0.980349	0.294759	0.04
2	A771505_24hrs	Tadarida brasiliensis	MV	441.36	552.688	220.68	276.344	LN34	FAM	34.2588	33.9229	0.963144	0.294759	0.04
2	A771505_24hrs	Tadarida brasiliensis	MV	626.556	552.688	313.278	276.344	LN34	FAM	33.7078	33.9229	0.980003	0.294759	0.04
2	A771505_24hrs	Tadarida brasiliensis	MV					Bactin	VIC	30.1713	30.1713	0.965712		0.04
2	A771505_48hrs	Tadarida brasiliensis	MV	1726.58	1442.06	863.29	721.031	LN34	FAM	32.1136	32.4197	0.96154	0.332428	0.04
2	A771505_48hrs	Tadarida brasiliensis	MV	1135.01	1442.06	567.505	721.031	LN34	FAM	32.7733	32.4197	0.974254	0.332428	0.04
2	A771505_48hrs	Tadarida brasiliensis	MV	1464.6	1442.06	732.3	721.031	LN34	FAM	32.3724	32.4197	0.947328	0.332428	0.04
2	A771505_48hrs	Tadarida brasiliensis	MV					Bactin	VIC	24.1613	24.1613	0.96597		0.04
2	A771505_72hrs	Tadarida brasiliensis	MV	1467.01	1672.09	733.503	836.046	LN34	FAM	32.3698	32.1734	0.963168	0.210446	0.04
2	A771505_72hrs	Tadarida brasiliensis	MV	1635.02	1672.09	817.512	836.046	LN34	FAM	32.1992	32.1734	0.958531	0.210446	0.04
2	A771505_72hrs	Tadarida brasiliensis	MV	1914.25	1672.09	957.123	836.046	LN34	FAM	31.9513	32.1734	0.974863	0.210446	0.04
2	A771505_72hrs	Tadarida brasiliensis	MV					Bactin	VIC	26.5884	26.5884	0.978997		0.04
3	A773041_24hrs	Lasiurus xanthinus	DEE	65.8388		32.9194		LN34	FAM	37.2512	37.2512	0.920252		0.04
3	A773041_24hrs	Lasiurus xanthinus	DEE					LN34	FAM	Undetermined	37.2512	0		0.04
3	A773041_24hrs	Lasiurus xanthinus	DEE					LN34	FAM	Undetermined	37.2512	0		0.04
3	A773041_24hrs	Lasiurus xanthinus	DEE					Bactin	VIC	Undetermined		0		0.04
3	A773041_48hrs	Lasiurus xanthinus	DEE	168.039		84.0195		LN34	FAM	35.7776	35.9771	0.983782	0.282122	0.04
3	A773041_48hrs	Lasiurus xanthinus	DEE					LN34	FAM	Undetermined	35.9771	0	0.282122	0.04
3	A773041_48hrs	Lasiurus xanthinus	DEE	130.388		65.1939		LN34	FAM	36.1766	35.9771	0.97171	0.282122	0.04
3	A773041_48hrs	Lasiurus xanthinus	DEE					Bactin	VIC	Undetermined		0		0.04
3	A773041_72hrs	Lasiurus xanthinus	DEE	292.08	145.65	146.04	72.825	LN34	FAM	34.9081	36.3712	0.986286	1.26898	0.04
3	A773041_72hrs	Lasiurus xanthinus	DEE	69.1872	145.65	34.5936	72.825	LN34	FAM	37.1732	36.3712	0.962099	1.26898	0.04
3	A773041_72hrs	Lasiurus xanthinus	DEE	75.6828	145.65	37.8414	72.825	LN34	FAM	37.0321	36.3712	0.970851	1.26898	0.04
3	A773041_72hrs	Lasiurus xanthinus	DEE					Bactin	VIC	Undetermined		0		0.04
4	A774713_24hrs	Tadarida brasiliensis	MV					LN34	FAM	Undetermined		0		0.04
4	A774713_24hrs	Tadarida brasiliensis	MV					LN34	FAM	Undetermined		0		0.04
4	A774713_24hrs	Tadarida brasiliensis	MV					LN34	FAM	Undetermined		0		0.04
4	A774713_24hrs	Tadarida brasiliensis	MV					Bactin	VIC	25.6995	25.6995	0.971404		0.04
4	A774713_48hrs	Tadarida brasiliensis	MV					LN34	FAM	Undetermined		0		0.04
4	A774713_48hrs	Tadarida brasiliensis	MV					LN34	FAM	Undetermined		0		0.04
4	A774713_48hrs	Tadarida brasiliensis	MV					LN34	FAM	Undetermined		0		0.04
4	A774713_48hrs	Tadarida brasiliensis	MV					Bactin	VIC	31.5771	31.5771	0.982287		0.04
4	A774713_72hrs	Tadarida brasiliensis	MV					LN34	FAM	Undetermined		0		0.04
4	A774713_72hrs	Tadarida brasiliensis	MV					LN34	FAM	Undetermined		0		0.04
4	A774713_72hrs	Tadarida brasiliensis	MV					LN34	FAM	Undetermined		0		0.04
4	A774713_72hrs	Tadarida brasiliensis	MV					Bactin	VIC	25.1156	25.1156	0.977305		0.04
5	CCAM22-8004_24hrs	Eptesicus fuscus	MV	1258.87	1128.56	629.434	564.278	LN34	FAM	32.6104	32.8258	0.960287	0.467108	0.04
5	CCAM22-8004_24hrs	Eptesicus fuscus	MV	1346.02	1128.56	673.01	564.278	LN34	FAM	32.5052	32.8258	0.969121	0.467108	0.04
5	CCAM22-8004_24hrs	Eptesicus fuscus	MV	780.781	1128.56	390.391	564.278	LN34	FAM	33.3617	32.8258	0.96402	0.467108	0.04
5	CCAM22-8004_24hrs	Eptesicus fuscus	MV					Bactin	VIC	35.5393	35.5393	0.959293		0.04
5	CCAM22-8004_48hrs	Eptesicus fuscus	MV	457.148	391.05	228.574	195.525	LN34	FAM	34.2036	34.499	0.982192	0.502063	0.04
5	CCAM22-8004_48hrs	Eptesicus fuscus	MV	453.936	391.05	226.968	195.525	LN34	FAM	34.2147	34.499	0.973893	0.502063	0.04
5	CCAM22-8004_48hrs	Eptesicus fuscus	MV	262.067	391.05	131.034	195.525	LN34	FAM	35.0787	34.499	0.971586	0.502063	0.04
5	CCAM22-8004_48hrs	Eptesicus fuscus	MV					Bactin	VIC	36.488	36.488	0.963647		0.04
5	CCAM22-8004_72hrs	Eptesicus fuscus	MV	1013.8	926.737	506.9	463.368	LN34	FAM	32.9509	33.1023	0.980945	0.221983	0.04
5	CCAM22-8004_72hrs	Eptesicus fuscus	MV	983.37	926.737	491.685	463.368	LN34	FAM	32.9989	33.1023	0.983663	0.221983	0.04
5	CCAM22-8004_72hrs	Eptesicus fuscus	MV	783.041	926.737	391.521	463.368	LN34	FAM	33.3571	33.1023	0.977322	0.221983	0.04
5	CCAM22-8004_72hrs	Eptesicus fuscus	MV					Bactin	VIC	35.3872	35.3872	0.974001		0.04
	CDC_PC_New			36815.9	36566.2	18407.9	18283.1	LN34	FAM	27.3013	27.3121	0.977804	0.0234289	0.04
	CDC_PC_New			35943.9	36566.2	17971.9	18283.1	LN34	FAM	27.339	27.3121	0.981671	0.0234289	0.04
	CDC_PC_New			36938.9	36566.2	18469.5	18283.1	LN34	FAM	27.296	27.3121	0.975289	0.0234289	0.04
	CDC_PC_New							Bactin	VIC	Undetermined		0		0.04
	CDC_PC_Old			4746.5	4611.7	2373.25	2305.85	LN34	FAM	30.5231	30.5688	0.978868	0.0429619	0.04
	CDC_PC_Old			4592.57	4611.7	2296.28	2305.85	LN34	FAM	30.5749	30.5688	0.9822	0.0429619	0.04
	CDC_PC_Old			4496.04	4611.7	2248.02	2305.85	LN34	FAM	30.6083	30.5688	0.981094	0.0429619	0.04
	CDC_PC_Old							Bactin	VIC	Undetermined		0		0.04
6	LVP21-0353_24hrs	Antrozous pallidus	DEE	37.1047		18.5523		LN34	FAM	38.1532	37.3171	0.964295	1.1824	0.04
6	LVP21-0353_24hrs	Antrozous pallidus	DEE	107.442		53.7212		LN34	FAM	36.481	37.3171	0.984726	1.1824	0.04
6	LVP21-0353_24hrs	Antrozous pallidus	DEE					LN34	FAM	Undetermined	37.3171	0	1.1824	0.04
6	LVP21-0353_24hrs	Antrozous pallidus	DEE					Bactin	VIC	Undetermined		0		0.04
6	LVP21-0353_48hrs	Antrozous pallidus	DEE					LN34	FAM	Undetermined	37.7642	0		0.04
6	LVP21-0353_48hrs	Antrozous pallidus	DEE					LN34	FAM	Undetermined	37.7642	0		0.04
6	LVP21-0353_48hrs	Antrozous pallidus	DEE	47.5159		23.758		LN34	FAM	37.7642	37.7642	0.971724		0.04
6	LVP21-0353_48hrs	Antrozous pallidus	DEE					Bactin	VIC	39.9754	39.9754	0.957555		0.04
6	LVP21-0353_72hrs	Antrozous pallidus	DEE					LN34	FAM	Undetermined		0		0.04
6	LVP21-0353_72hrs	Antrozous pallidus	DEE					LN34	FAM	Undetermined		0		0.04
6	LVP21-0353_72hrs	Antrozous pallidus	DEE					LN34	FAM	Undetermined		0		0.04
6	LVP21-0353_72hrs	Antrozous pallidus	DEE					Bactin	VIC	Undetermined		0		0.04
	NTC							LN34	FAM	Undetermined		0		0.04
	NTC							LN34	FAM	Undetermined		0		0.04
	NTC							LN34	FAM	Undetermined		0		0.04
	NTC							Bactin	VIC	Undetermined		0		0.04
	RBV - 2			2		1		LN34	FAM	Undetermined		0		0.04
	RBV - 2			2		1		LN34	FAM	Undetermined		0		0.04
	RBV - 2			2		1		LN34	FAM	Undetermined		0		0.04
	RBV - 20			20		10		LN34	FAM	Undetermined	38.0846	0	0.546159	0.04
	RBV - 20			20		10		LN34	FAM	38.4708	38.0846	0.926072	0.546159	0.04
	RBV - 20			20		10		LN34	FAM	37.6984	38.0846	0.948887	0.546159	0.04
	RBV - 200			200		100		LN34	FAM	36.4948	35.8416	0.911329	0.646477	0.04
	RBV - 200			200		100		LN34	FAM	35.8278	35.8416	0.965984	0.646477	0.04
	RBV - 200			200		100		LN34	FAM	35.2021	35.8416	0.971285	0.646477	0.04
	RBV - 2000			2000		1000		LN34	FAM	32.4018	32.3921	0.977558	0.0317944	0.04
	RBV - 2000			2000		1000		LN34	FAM	32.4179	32.3921	0.985439	0.0317944	0.04
	RBV - 2000			2000		1000		LN34	FAM	32.3565	32.3921	0.979967	0.0317944	0.04
	RBV - 20000			20000		10000		LN34	FAM	27.8619	28.5998	0.987796	0.638986	0.04
	RBV - 20000			20000		10000		LN34	FAM	28.9643	28.5998	0.979638	0.638986	0.04
	RBV - 20000			20000		10000		LN34	FAM	28.973	28.5998	0.979163	0.638986	0.04
	RBV - 200000			200000		100000		LN34	FAM	24.3208	24.4782	0.981785	0.164299	0.04
	RBV - 200000			200000		100000		LN34	FAM	24.4654	24.4782	0.982877	0.164299	0.04
	RBV - 200000			200000		100000		LN34	FAM	24.6486	24.4782	0.973458	0.164299	0.04
	RBV - 2000000			2000000		1000000		LN34	FAM	20.8697	20.7594	0.982766	0.102004	0.04
	RBV - 2000000			2000000		1000000		LN34	FAM	20.7399	20.7594	0.987519	0.102004	0.04
	RBV - 2000000			2000000		1000000		LN34	FAM	20.6685	20.7594	0.978933	0.102004	0.04
	RBV - 20000000			20000000		10000000		LN34	FAM	17.3118	17.3245	0.973053	0.0521253	0.04
	RBV - 20000000			20000000		10000000		LN34	FAM	17.28	17.3245	0.968921	0.0521253	0.04
	RBV - 20000000			20000000		10000000		LN34	FAM	17.3818	17.3245	0.971479	0.0521253	0.04
	RBV_gBlock_1:10							Bactin	VIC	Undetermined		0		0.04
	RBV_gBlock_1:100							Bactin	VIC	Undetermined		0		0.04
	RBV_gBlock_1:1000							Bactin	VIC	Undetermined		0		0.04
	RBV_gBlock_1:10000							Bactin	VIC	Undetermined		0		0.04
	RBV_gBlock_1:100000							Bactin	VIC	Undetermined		0		0.04
	RBV_gBlock_1:1000000							Bactin	VIC	Undetermined		0		0.04
	RBV_gBlock_1:10000000							Bactin	VIC	Undetermined		0		0.04
	RBV_gBlock_1:100000000							Bactin	VIC	Undetermined		0		0.04

## Sheet: SummaryFecalTimeTestResults_72h
Sample ID	Lab ID	Species	Extracted By:	Target	Cq Mean	Cq SD	Threshold
1	A771186_24hrs	Tadarida brasiliensis	DEE	LN34	35.9114	0.979193	0.04		All3ReplicatesPositiveLN34
1	A771186_48hrs	Tadarida brasiliensis	DEE	LN34	32.377	0.0806263	0.04
1	A771186_72hrs	Tadarida brasiliensis	DEE	LN34	36.0323	1.44986	0.04
2	A771505_24hrs	Tadarida brasiliensis	MV	LN34	33.9229	0.294759	0.04
2	A771505_48hrs	Tadarida brasiliensis	MV	LN34	32.4197	0.332428	0.04
2	A771505_72hrs	Tadarida brasiliensis	MV	LN34	32.1734	0.210446	0.04
3	A773041_24hrs	Lasiurus xanthinus	DEE	LN34	37.2512		0.04
3	A773041_48hrs	Lasiurus xanthinus	DEE	LN34	35.9771	0.282122	0.04
3	A773041_72hrs	Lasiurus xanthinus	DEE	LN34	36.3712	1.26898	0.04
4	A774713_24hrs	Tadarida brasiliensis	MV	LN34			0.04
4	A774713_48hrs	Tadarida brasiliensis	MV	LN34			0.04
4	A774713_72hrs	Tadarida brasiliensis	MV	LN34			0.04
5	CCAM22-8004_24hrs	Eptesicus fuscus	MV	LN34	32.8258	0.467108	0.04
5	CCAM22-8004_48hrs	Eptesicus fuscus	MV	LN34	34.499	0.502063	0.04
5	CCAM22-8004_72hrs	Eptesicus fuscus	MV	LN34	33.1023	0.221983	0.04
6	LVP21-0353_24hrs	Tadarida brasiliensis	DEE	LN34	37.3171	1.1824	0.04
6	LVP21-0353_48hrs	Tadarida brasiliensis	DEE	LN34	37.7642		0.04
6	LVP21-0353_72hrs	Tadarida brasiliensis	DEE	LN34			0.04

## Sheet: FecalTimeTestRawResults_24hr
Species	Sample Name	Lab ID	Target Name	CT	Ct Mean	Ct SD	Reporter	Time Test	Result
Parastrellus hesperus	1	A672622 3-1 Feces	Bactin	25.2517	25.2517		VIC	Time 0	Positive
Parastrellus hesperus	1	A672622 3-1 Feces	LN34	24.7339	24.5056	0.272423	FAM	Time 0	Positive
Parastrellus hesperus	1	A672622 3-1 Feces	LN34	24.579	24.5056	0.272423	FAM	Time 0	Positive
Parastrellus hesperus	1	A672622 3-1 Feces	LN34	24.2041	24.5056	0.272423	FAM	Time 0	Positive
Parastrellus hesperus	1	A672622 3-2 Feces	Bactin	26.6442	26.6442		VIC	24 hrs	Positive
Parastrellus hesperus	1	A672622 3-2 Feces	LN34	27.7234	27.4325	0.313392	FAM	24 hrs	Positive
Parastrellus hesperus	1	A672622 3-2 Feces	LN34	27.4733	27.4325	0.313392	FAM	24 hrs	Positive
Parastrellus hesperus	1	A672622 3-2 Feces	LN34	27.1006	27.4325	0.313392	FAM	24 hrs	Positive
Parastrellus hesperus	2	A682744 4-1 Feces	Bactin	30.5055	30.5055		VIC	Time 0	Positive
Parastrellus hesperus	2	A682744 4-1 Feces	LN34	Undetermined	31.9843		FAM	Time 0	Inconclusive
Parastrellus hesperus	2	A682744 4-1 Feces	LN34	Undetermined	31.9843		FAM	Time 0	Inconclusive
Parastrellus hesperus	2	A682744 4-1 Feces	LN34	31.9843	31.9843		FAM	Time 0	Positive
Parastrellus hesperus	2	A682744 4-2 Feces	Bactin	34.6749	34.6749		VIC	24 hrs	Inconclusive
Parastrellus hesperus	2	A682744 4-2 Feces	LN34	Undetermined			FAM	24 hrs	Negative
Parastrellus hesperus	2	A682744 4-2 Feces	LN34	Undetermined			FAM	24 hrs	Negative
Parastrellus hesperus	2	A682744 4-2 Feces	LN34	Undetermined			FAM	24 hrs	Negative
Parastrellus hesperus	3	A683572 2-1 Feces	Bactin	30.1031	30.1031		VIC	Time 0	Negative
Parastrellus hesperus	3	A683572 2-1 Feces	LN34	32.1446	31.9952	0.244332	FAM	Time 0	Positive
Parastrellus hesperus	3	A683572 2-1 Feces	LN34	32.1279	31.9952	0.244332	FAM	Time 0	Positive
Parastrellus hesperus	3	A683572 2-1 Feces	LN34	31.7133	31.9952	0.244332	FAM	Time 0	Positive
Parastrellus hesperus	3	A683572 2-2 Feces	Bactin	37.4977	37.4977		VIC	24 hrs	Positive
Parastrellus hesperus	3	A683572 2-2 Feces	LN34	32.9205	33.1455	0.477913	FAM	24 hrs	Positive
Parastrellus hesperus	3	A683572 2-2 Feces	LN34	32.8217	33.1455	0.477913	FAM	24 hrs	Positive
Parastrellus hesperus	3	A683572 2-2 Feces	LN34	33.6944	33.1455	0.477913	FAM	24 hrs	Positive
Parastrellus hesperus	4	A685138 1-1 Feces	Bactin	25.147	25.147		VIC	Time 0	Positive
Parastrellus hesperus	4	A685138 1-1 Feces	LN34	30.7403	30.6146	0.242749	FAM	Time 0	Positive
Parastrellus hesperus	4	A685138 1-1 Feces	LN34	30.7687	30.6146	0.242749	FAM	Time 0	Positive
Parastrellus hesperus	4	A685138 1-1 Feces	LN34	30.3348	30.6146	0.242749	FAM	Time 0	Positive
Parastrellus hesperus	4	A685138 1-2 Feces	Bactin	35.228	35.228		VIC	24 hrs	Positive
Parastrellus hesperus	4	A685138 1-2 Feces	LN34	31.7874	31.8138	0.109	FAM	24 hrs	Positive
Parastrellus hesperus	4	A685138 1-2 Feces	LN34	31.9335	31.8138	0.109	FAM	24 hrs	Positive
Parastrellus hesperus	4	A685138 1-2 Feces	LN34	31.7203	31.8138	0.109	FAM	24 hrs	Positive
Parastrellus hesperus	5	70E010-19 10-1 Feces	LN34	24.5026	24.8921	0.429697	FAM	Time 0	Positive
Parastrellus hesperus	5	70E010-19 10-1 Feces	LN34	25.3531	24.8921	0.429697	FAM	Time 0	Positive
Parastrellus hesperus	5	70E010-19 10-1 Feces	LN34	24.8206	24.8921	0.429697	FAM	Time 0	Positive
Parastrellus hesperus	5	70E010-19 10-1 Feces	Beta actin	28.7983	28.7983		VIC	Time 0	Positive
Parastrellus hesperus	5	70E010-19 10-2 Feces	LN34	33.1137	33.7361	0.568651	FAM	24 hours	Positive
Parastrellus hesperus	5	70E010-19 10-2 Feces	LN34	33.8661	33.7361	0.568651	FAM	24 hours	Positive
Parastrellus hesperus	5	70E010-19 10-2 Feces	LN34	34.2284	33.7361	0.568651	FAM	24 hours	Positive
Parastrellus hesperus	5	70E010-19 10-2 Feces	Beta actin	38.3603	38.3603		VIC	24 hours	Positive
Parastrellus hesperus	6	A644624 7-1 Feces	LN34	33.6699	33.6057	0.60715	FAM	Time 0	Positive
Parastrellus hesperus	6	A644624 7-1 Feces	LN34	34.1781	33.6057	0.60715	FAM	Time 0	Positive
Parastrellus hesperus	6	A644624 7-1 Feces	LN34	32.9689	33.6057	0.60715	FAM	Time 0	Positive
Parastrellus hesperus	6	A644624 7-1 Feces	Beta actin	28.1151	28.1151		VIC	Time 0	Positive
Parastrellus hesperus	6	A644624 7-2 Feces	LN34	35.3234	35.5413	0.516537	FAM	24 hours	Inconclusive
Parastrellus hesperus	6	A644624 7-2 Feces	LN34	35.1695	35.5413	0.516537	FAM	24 hours	Inconclusive
Parastrellus hesperus	6	A644624 7-2 Feces	LN34	36.1311	35.5413	0.516537	FAM	24 hours	Inconclusive
Parastrellus hesperus	6	A644624 7-2 Feces	Beta actin	35.3991	35.3991		VIC	24 hours	Inconclusive
Parastrellus hesperus	7	A653154 5-1 Feces	LN34	37.0298	37.1749	0.205191	FAM	Time 0	Inconclusive
Parastrellus hesperus	7	A653154 5-1 Feces	LN34	Undetermined	37.1749	0.205191	FAM	Time 0	Inconclusive
Parastrellus hesperus	7	A653154 5-1 Feces	LN34	37.32	37.1749	0.205191	FAM	Time 0	Inconclusive
Parastrellus hesperus	7	A653154 5-1 Feces	Beta actin	29.5516	29.5516		VIC	Time 0	Inconclusive
Parastrellus hesperus	7	A653154 5-2 Feces	LN34	36.4834	37.5624	1.18005	FAM	24 hours	Inconclusive
Parastrellus hesperus	7	A653154 5-2 Feces	LN34	37.3813	37.5624	1.18005	FAM	24 hours	Inconclusive
Parastrellus hesperus	7	A653154 5-2 Feces	LN34	38.8225	37.5624	1.18005	FAM	24 hours	Inconclusive
Parastrellus hesperus	7	A653154 5-2 Feces	Beta actin	29.222	29.222		VIC	24 hours	Inconclusive
Parastrellus hesperus	8	A672319 8-1 Feces	LN34	36.0038	37.0068	1.41841	FAM	Time 0	Inconclusive
Parastrellus hesperus	8	A672319 8-1 Feces	LN34	38.0097	37.0068	1.41841	FAM	Time 0	Inconclusive
Parastrellus hesperus	8	A672319 8-1 Feces	LN34	Undetermined	37.0068	1.41841	FAM	Time 0	Inconclusive
Parastrellus hesperus	8	A672319 8-1 Feces	Beta actin	28.8637	28.8637		VIC	Time 0	Inconclusive
Parastrellus hesperus	8	A672319 8-2 Feces	LN34	32.122	32.5084	0.338572	FAM	24 hours	Positive
Parastrellus hesperus	8	A672319 8-2 Feces	LN34	32.6503	32.5084	0.338572	FAM	24 hours	Positive
Parastrellus hesperus	8	A672319 8-2 Feces	LN34	32.753	32.5084	0.338572	FAM	24 hours	Positive
Parastrellus hesperus	8	A672319 8-2 Feces	Beta actin	34.4565	34.4565		VIC	24 hours	Positive
Parastrellus hesperus	9	A683294 9-1 Feces	LN34	19.5066	33.4587	12.1706	FAM	Time 0	Positive
Parastrellus hesperus	9	A683294 9-1 Feces	LN34	41.8932	33.4587	12.1706	FAM	Time 0	Inconclusive
Parastrellus hesperus	9	A683294 9-1 Feces	LN34	38.9764	33.4587	12.1706	FAM	Time 0	Inconclusive
Parastrellus hesperus	9	A683294 9-1 Feces	Beta actin	33.0307	33.0307		VIC	Time 0	Inconclusive
Parastrellus hesperus	9	A683294 9-2 Feces	LN34	39.3384	44.0362	6.64365	FAM	24 hours	Inconclusive
Parastrellus hesperus	9	A683294 9-2 Feces	LN34	Undetermined	44.0362	6.64365	FAM	24 hours	Negative
Parastrellus hesperus	9	A683294 9-2 Feces	LN34	48.734	44.0362	6.64365	FAM	24 hours	Negative
Parastrellus hesperus	9	A683294 9-2 Feces	Beta actin	39.1412	39.1412		VIC	24 hours	Negative
Parastrellus hesperus	10	A701844 6-1 Feces	LN34	32.8274	32.4571	1.2244	FAM	Time 0	Positive
Parastrellus hesperus	10	A701844 6-1 Feces	LN34	33.4536	32.4571	1.2244	FAM	Time 0	Positive
Parastrellus hesperus	10	A701844 6-1 Feces	LN34	31.0903	32.4571	1.2244	FAM	Time 0	Positive
Parastrellus hesperus	10	A701844 6-1 Feces	Beta actin	31.362	31.362		VIC	Time 0	Positive
Parastrellus hesperus	10	A701844 6-2 Feces	LN34	Undetermined	36.8238	0.0548057	FAM	24 hours	Negative
Parastrellus hesperus	10	A701844 6-2 Feces	LN34	36.8626	36.8238	0.0548057	FAM	24 hours	Negative
Parastrellus hesperus	10	A701844 6-2 Feces	LN34	36.7851	36.8238	0.0548057	FAM	24 hours	Negative
Parastrellus hesperus	10	A701844 6-2	Beta actin	Undetermined			VIC	24 hours	Negative

## Sheet: PoolingTestRawResults
Sample	Species	Dilution	Copies/Rxn	Copies/uL	Mean Copies/Rxn	Copies/uL	Target	Cq	Cq Mean	Cq Confidence	Cq SD	Threshold
A771505_72hrs_1:1	Tadarida brasiliensis	1:1	5252.16	2626.08	5279.37	2639.68	LN34	31.2567	31.25	0.948899	0.0667935	0.04		Assay
A771505_72hrs_1:1	Tadarida brasiliensis	1:1	5056.7	2528.35	5279.37	2639.68	LN34	31.3132	31.25	0.957181	0.0667935	0.04		LN34
A771505_72hrs_1:1	Tadarida brasiliensis	1:1	5529.24	2764.62	5279.37	2639.68	LN34	31.1801	31.25	0.907972	0.0667935	0.04		β-actin
A771505_72hrs_1:1	Tadarida brasiliensis	1:1					B-Actin	26.5176	26.5176	0.971907		0.0450989
A771505_72hrs_1:10	Tadarida brasiliensis	1:10	818.088	409.044	788.905	394.453	LN34	34.0266	34.1098	0.968122	0.366303	0.04
A771505_72hrs_1:10	Tadarida brasiliensis	1:10	591.169	295.584	788.905	394.453	LN34	34.5106	34.1098	0.911283	0.366303	0.04
A771505_72hrs_1:10	Tadarida brasiliensis	1:10	957.46	478.73	788.905	394.453	LN34	33.7923	34.1098	0.854916	0.366303	0.04
A771505_72hrs_1:10	Tadarida brasiliensis	1:10					B-Actin	29.7279	29.7279	0.975824		0.0450989
A771505_72hrs_1:50	Tadarida brasiliensis	1:50	149.603	74.8015			LN34	36.5575	36.5575	0.837892		0.04
A771505_72hrs_1:50	Tadarida brasiliensis	1:50					LN34	Undetermined	36.5575	0		0.04
A771505_72hrs_1:50	Tadarida brasiliensis	1:50					LN34	Undetermined	36.5575	0		0.04
A771505_72hrs_1:50	Tadarida brasiliensis	1:50					B-Actin	30.5669	30.5669	0.985041		0.0450989
A771505_72hrs_1:200	Tadarida brasiliensis	1:200					LN34	Undetermined		0		0.04
A771505_72hrs_1:200	Tadarida brasiliensis	1:200					LN34	Undetermined		0		0.04
A771505_72hrs_1:200	Tadarida brasiliensis	1:200					LN34	Undetermined		0		0.04
A771505_72hrs_1:200	Tadarida brasiliensis	1:200					B-Actin	31.5424	31.5424	0.983877		0.0450989
CCAM22-8004_24hrs_1:1	Eptesicus fuscus	1:1	3729.74	1864.87	2977.43	1488.72	LN34	31.7666	32.1253	0.861775	0.316758	0.04
CCAM22-8004_24hrs_1:1	Eptesicus fuscus	1:1	2709.3	1354.65	2977.43	1488.72	LN34	32.2428	32.1253	0.936919	0.316758	0.04
CCAM22-8004_24hrs_1:1	Eptesicus fuscus	1:1	2493.27	1246.63	2977.43	1488.72	LN34	32.3665	32.1253	0.971376	0.316758	0.04
CCAM22-8004_24hrs_1:1	Eptesicus fuscus	1:1					B-Actin	35.7063	35.7063	0.965705		0.0450989
CCAM22-8004_24hrs_1:10	Eptesicus fuscus	1:10	327.45	163.725	535.139	267.57	LN34	35.3906	34.8203	0.877753	0.821961	0.04
CCAM22-8004_24hrs_1:10	Eptesicus fuscus	1:10	903.848	451.924	535.139	267.57	LN34	33.8781	34.8203	0.95784	0.821961	0.04
CCAM22-8004_24hrs_1:10	Eptesicus fuscus	1:10	374.119	187.06	535.139	267.57	LN34	35.1921	34.8203	0.909517	0.821961	0.04
CCAM22-8004_24hrs_1:10	Eptesicus fuscus	1:10					B-Actin	31.9275	31.9275	0.978666		0.0450989
CCAM22-8004_24hrs_1:50	Eptesicus fuscus	1:50					LN34	Undetermined	35.5562	0		0.04
CCAM22-8004_24hrs_1:50	Eptesicus fuscus	1:50	292.997	146.498			LN34	35.5562	35.5562	0.90416		0.04
CCAM22-8004_24hrs_1:50	Eptesicus fuscus	1:50					LN34	Undetermined	35.5562	0		0.04
CCAM22-8004_24hrs_1:50	Eptesicus fuscus	1:50					B-Actin	32.1654	32.1654	0.962896		0.0450989
CCAM22-8004_24hrs_1:200	Eptesicus fuscus	1:200					LN34	Undetermined		0		0.04
CCAM22-8004_24hrs_1:200	Eptesicus fuscus	1:200					LN34	Undetermined		0		0.04
CCAM22-8004_24hrs_1:200	Eptesicus fuscus	1:200					LN34	Undetermined		0		0.04
CCAM22-8004_24hrs_1:200	Eptesicus fuscus	1:200					B-Actin	31.6628	31.6628	0.981495		0.0450989
CDC_Dilution_1:1		1:1	60171.6	30085.8	58976.4	29488.2	LN34	27.624	27.6542	0.979897	0.0369849	0.04
CDC_Dilution_1:1		1:1	59403.8	29701.9	58976.4	29488.2	LN34	27.6431	27.6542	0.986273	0.0369849	0.04
CDC_Dilution_1:1		1:1	57353.8	28676.9	58976.4	29488.2	LN34	27.6955	27.6542	0.988744	0.0369849	0.04
CDC_Dilution_1:1		1:1					B-Actin	Undetermined		0		0.0450989
CDC_Dilution_1:10		1:10	8989.1	4494.55	8938.74	4469.37	LN34	30.4562	30.4649	0.948843	0.040515	0.04
CDC_Dilution_1:10		1:10	8675.46	4337.73	8938.74	4469.37	LN34	30.5091	30.4649	0.980407	0.040515	0.04
CDC_Dilution_1:10		1:10	9151.66	4575.83	8938.74	4469.37	LN34	30.4295	30.4649	0.985995	0.040515	0.04
CDC_Dilution_1:10		1:10					B-Actin	31.7781	31.7781	0.976875		0.0450989
CDC_Dilution_1:50		1:50	2854.7	1427.35	2588.64	1294.32	LN34	32.1649	32.3155	0.976954	0.148198	0.04
CDC_Dilution_1:50		1:50	2571.37	1285.69	2588.64	1294.32	LN34	32.3206	32.3155	0.971815	0.148198	0.04
CDC_Dilution_1:50		1:50	2339.85	1169.92	2588.64	1294.32	LN34	32.4611	32.3155	0.96965	0.148198	0.04
CDC_Dilution_1:50		1:50					B-Actin	31.8139	31.8139	0.959976		0.0450989
CDC_Dilution_1:200		1:200	765.28	382.64	760.608	380.304	LN34	34.126	34.1364	0.965576	0.074872	0.04
CDC_Dilution_1:200		1:200	720.467	360.234	760.608	380.304	LN34	34.2159	34.1364	0.96864	0.074872	0.04
CDC_Dilution_1:200		1:200	796.077	398.038	760.608	380.304	LN34	34.0672	34.1364	0.964729	0.074872	0.04
CDC_Dilution_1:200		1:200					B-Actin	31.8353	31.8353	0.943559		0.0450989
CDC_Undiluted		1:1	62371	31185.5	62145	31072.5	LN34	27.5705	27.576	0.988945	0.0214582	0.04
CDC_Undiluted		1:1	61160.9	30580.4	62145	31072.5	LN34	27.5997	27.576	0.984632	0.0214582	0.04
CDC_Undiluted		1:1	62903.1	31451.6	62145	31072.5	LN34	27.5579	27.576	0.98907	0.0214582	0.04
CDC_Undiluted		1:1					B-Actin	Undetermined		0		0.0450989
NTC		NA					LN34	Undetermined		0		0.04
NTC		NA					LN34	Undetermined		0		0.04
NTC		NA					LN34	Undetermined		0		0.04
NTC		NA					B-Actin	Undetermined		0		0.0450989
RBV - 200000		1:1000	200000	100000			LN34	26.1535	25.7908	0.82272	0.507029	0.04
RBV - 200000		1:1000	200000	100000			LN34	26.0076	25.7908	0.982746	0.507029	0.04
RBV - 200000		1:1000	200000	100000			LN34	25.2115	25.7908	0.987393	0.507029	0.04
RBV - 2000000		1:100	2000000	1000000			LN34	22.5132	22.4925	0.965175	0.141109	0.04
RBV - 2000000		1:100	2000000	1000000			LN34	22.3422	22.4925	0.987475	0.141109	0.04
RBV - 2000000		1:100	2000000	1000000			LN34	22.6221	22.4925	0.984366	0.141109	0.04
RBV - 20000000		1:10	20000000	10000000			LN34	18.9496	18.9307	0.980959	0.036814	0.04
RBV - 20000000		1:10	20000000	10000000			LN34	18.9542	18.9307	0.988499	0.036814	0.04
RBV - 20000000		1:10	20000000	10000000			LN34	18.8882	18.9307	0.98073	0.036814	0.04
RBV_gBlock_1:10		1:10					B-Actin	Undetermined		0		0.0450989
RBV_gBlock_1:100		1:100					B-Actin	Undetermined		0		0.0450989
RBV_gBlock_1:1000		1:1000					B-Actin	Undetermined		0		0.0450989

## Sheet: SummaryPoolingTestResultsWSD
Sample	Species	Dilution	Target	Cq Mean	Cq SD	Threshold
A771505_72hrs_1:1	Tadarida brasiliensis	1:1	LN34	31.25	0.0667935	0.04		All3ReplicatesPositiveLN34
A771505_72hrs_1:10	Tadarida brasiliensis	1:10	LN34	34.1098	0.366303	0.04
A771505_72hrs_1:50	Tadarida brasiliensis	1:50	LN34	36.5575		0.04
A771505_72hrs_1:200	Tadarida brasiliensis	1:200	LN34			0.04
CCAM22-8004_24hrs_1:1	Eptesicus fuscus	1:1	LN34	32.1253	0.316758	0.04
CCAM22-8004_24hrs_1:10	Eptesicus fuscus	1:10	LN34	34.8203	0.821961	0.04
CCAM22-8004_24hrs_1:50	Eptesicus fuscus	1:50	LN34	35.5562		0.04
CCAM22-8004_24hrs_1:200	Eptesicus fuscus	1:200	LN34			0.04
CDC_Dilution_1:1		1:1	LN34	27.6542	0.0369849	0.04
CDC_Dilution_1:10		1:10	LN34	30.4649	0.040515	0.04
CDC_Dilution_1:50		1:50	LN34	32.3155	0.148198	0.04
CDC_Dilution_1:200		1:200	LN34	34.1364	0.074872	0.04
CDC_Undiluted		1:1	LN34	27.576	0.0214582	0.04
